# Supplementary material for: Somatic mutations substantially increase the per‐generation mutation rate in the conifer Picea sitchensis
Source: Evol Lett. 2019 Jun 10;3(4):348–58. doi: 10.1002/evl3.121 (PMC6675141; doi:10.1002/evl3.121)
Supplement: Supplementary file 2 — Supporting Information [file EVL3-3-348-s002.xlsx]

## Sheet: Sheet1
Tree	Trunk diameter at foliage sample (cm)	Branch length from trunk to foliage sample (cm)	Branch order	Sample height (m)*	Path length (m)**	Diameter at breast height (cm)	Total tree height (m)***	# mutations detected
1	9.86761	90	3	73.9272	74.8766	238	77.8256	0
2	6.84366	150	3	72.6186	74.1528	224	76.2	0
3	15.5972	146	3	67.6782	69.2162	200	73.6346	0
4	18.4301	193	4	68.2068	70.229	187	74.2	1
5	19	225	4	70.63	72.975	233	77.46	0
6	11	111	4	68.6	69.765	144	73	1
7	11	185	3	72	73.905	207	75	0
8	13	165	3	69	70.715	155	73	0
9	7.00282	156	4	75.2094	76.8044	181.5	76.5	0
10	4.29718	73	3	77.2272	77.9787	225	78.8	0
11	16.8704	127	3	70.875	72.2294	167	75.9	1
12	10	71	4	67.5	68.26	213	71	1
13	7.54394	107	3	69.62	70.7277	200.5	72.34	0
14	13.6873	197	3	72.39	74.4285	210	76.138	0
15	7	126	3	70.5	71.795	141.5	73	0
16	7.63944	151	3	77.84	79.3882	246	80.88	0
17	10	144	3	79.5	80.99	227	81.9	0
18	22	123	3	74.9	76.24	219	80.8	1
19	10.6634	123	4	72.225	73.5083	196	76.2	0
20	12.8916	144	3	80.3816	81.8861	270	84.4	0
Average	11.7167	140.35		72.5415	74.0035	204.225	76.4089
*Measured along the trunk from the bark samples to the first-order branch bearing the foliage samples
**The sum of the branch length, the sample height, and half the trunk diameter at the foliage sample
***The sum of the sample height, the height of the bark samples above the ground (~0.5 m), and a visual estimate by the climbers of the distance from the foliage sample to the top of the tree
